# Supplementary material for: Mortality from tetanus between 1990 and 2015: findings from the global burden of disease study 2015
Source: BMC Public Health. 2017 Feb 8;17:179. doi: 10.1186/s12889-017-4111-4 (PMC5299674; doi:10.1186/s12889-017-4111-4)
Supplement: Additional file 1: — Tetanus data sources and citations. (XLS 114 kb) [file 12889_2017_4111_MOESM1_ESM.xls]

## Sheet: Sheet1
Additional file 1. Tetanus data sources and citations
Abu-Rashid N, Al-Jirf S, Bashour H. Causes of death among Syrian children using verbal autopsy. East Mediterr Health J. 1996; 2(3): 440-8.
Africa Centre for Population Studies and Reproductive Health, INDEPTH, South African Medical Research Council, University of Kwazulu-Natal. South Africa - ACDIS Health and Demographic Surveillance System. [Unpublished].
African Population and Health Research Center, INDEPTH. Kenya - Nairobi Urban Health and Demographic Surveillance System. [Unpublished].
Anand K, Kant S, Kumar G, Kapoor SK. "Development" is not essential to reduce infant mortality rate in India: experience from the Ballabgarh project. J Epidemiol Community Health. 2000; 54(4): 247-53.
Anwar Z, Djamil H, Pardede N, Ismail R. The pattern of the causes of death in children in rural swampy area of South Sumatra, Indonesia. Paediatr Indones. 1987; 27(6-May): 93-8.
Arifeen S, Black RE, Antelman G, Baqui A, Caulfield L, Becker S. Exclusive breastfeeding reduces acute respiratory infection and diarrhea deaths among infants in Dhaka slums. Pediatrics. 2001; 108(4): E67.
Australian Bureau of Statistics. Australia Vital Registration - Deaths 2005. [Unpublished].
Awasthi S, Pande VK. Cause-specific mortality in under fives in the urban slums of Lucknow, north India. J Trop Pediatr. 1998; 44(6): 358-61.
Baqui AH, Black RE, Arifeen SE, Hill K, Mitra SN, al Sabir A. Causes of childhood deaths in Bangladesh: results of a nationwide verbal autopsy study. Bull World Health Organ. 1998; 76(2): 161-71.
Baqui AH, Darmstadt GL, Williams EK, Kumar V, Kiran TU, Panwar D, Srivastava VK, Ahuja R, Black RE, Santosham M. Rates, timing and causes of neonatal deaths in rural India: implications for neonatal health programmes. Bull World Health Organ. 2006; 84(9): 706-13.
Baqui AH, Sabir AA, Begum N, Arifeen SE, Mitra SN, Black RE. Causes of childhood deaths in Bangladesh: an update. Acta Paediatr. 2001; 90(6): 682-90.
Barrêto IC, Kerr Pontes L, Corrêa L. Surveillance of infant deaths in local health systems: assessment of verbal autopsy reports and of information gathered from health agents. Rev Panam Salud Publica. 2000; 79(5): 303-12.
Barrêto IC, Kerr Pontes L, Corrêa L. Vigilancia de obitos infantis em sistemas locais de saude: avaliacao da autopsia verbal e das informacoes de agentes de saude. Rev Panam Salud Publica. 2000; 7(5): 303-12.
Basic Support for Institutionalizing Child Survival (BASICS), Save the Children USA. Guinea - Mandiana Mortality Study 1998-1999.
Baskent University, Ministry of Health (Turkey), State Institute of Statistics (Turkey). Turkey Verbal Autopsy Survey 2003. [Unpublished].
Becker SR, Diop F, Thornton JN. Infant and child mortality in two counties of Liberia: results of a survey in 1988 and trends since 1984. Int J Epidemiol. 1993; 22(Supp 1): S56-63.
Benara SK, Singh P. Validity of causes of infant death by verbal autopsy. Indian Pediatr. 1999; 66(5): 647-50.
Births and Deaths Registry (Ghana). Ghana - Accra Births and Deaths Registry - Deaths 2000-2007. [Unpublished].
Bureau of Policy and Strategy, Ministry of Public Health (Thailand). Thailand Public Health Statistics 2009. Bangkok, Thailand: Bureau of Policy and Strategy, Ministry of Public Health (Thailand).
Bureau of Policy and Strategy, Ministry of Public Health (Thailand). Thailand Public Health Statistics 2010. Bangkok, Thailand: Bureau of Policy and Strategy, Ministry of Public Health (Thailand).
Bureau of Policy and Strategy, Ministry of Public Health (Thailand). Thailand Public Health Statistics 2011. Bangkok, Thailand: Bureau of Policy and Strategy, Ministry of Public Health (Thailand).
Center for Demographic Research, New Economic School (Russia). Russia Mortality Rates by Region, Age, Sex, and Cause of Death 1989-1998. Moscow, Russia: Center for Demographic Research, New Economic School (Russia).
Center for Demographic Research, New Economic School (Russia). Russia Mortality Rates by Region, Age, Sex, and Cause of Death 1999-2005. Moscow, Russia: Center for Demographic Research, New Economic School (Russia).
Center for Demographic Research, New Economic School (Russia). Russia Vital Registration - Deaths 2001. [Unpublished].
Center for Demographic Research, New Economic School (Russia). Russia Vital Registration - Deaths 2002. [Unpublished].
Center for Demographic Research, New Economic School (Russia). Russia Vital Registration - Deaths 2003. [Unpublished].
Center for Demographic Research, New Economic School (Russia). Russia Vital Registration - Deaths 2004. [Unpublished].
Center for Demographic Research, New Economic School (Russia). Russia Vital Registration - Deaths 2005. [Unpublished].
Center for Demographic Research, New Economic School (Russia). Russia Vital Registration - Deaths 2006. [Unpublished].
Center for Demographic Research, New Economic School (Russia). Russia Vital Registration - Deaths 2007. [Unpublished].
Center for Demographic Research, New Economic School (Russia). Russia Vital Registration - Deaths 2008. [Unpublished].
Center for Demographic Research, New Economic School (Russia). Russia Vital Registration - Deaths 2009. [Unpublished].
Center for Demographic Research, New Economic School (Russia). Russia Vital Registration - Deaths 2010. [Unpublished].
Center for Demographic Research, New Economic School (Russia). Russia Vital Registration - Deaths 2011. [Unpublished].
Center for Demographic Research, New Economic School (Russia). Russia Vital Registration - Deaths 2012. [Unpublished].
Center for Demographic Research, New Economic School (Russia). Russia Vital Registration - Deaths 2013. [Unpublished].
Center for Demographic Research, New Economic School (Russia). Russia Vital Registration - Deaths 2014. [Unpublished].
Centers for Disease Control and Prevention (CDC), INDEPTH, International Vaccine Institute. Bangladesh - Abhoynagar, Mirsarai, and Kamalapur Health and Demographic Surveillance System. [Unpublished].
Centers for Disease Control and Prevention (CDC), Kenya Medical Research Institute (KEMRI). Kenya KEMRI/CDC Health and Demographic Surveillance System. [Unpublished].
Centers for Disease Control and Prevention (CDC), MEASURE Evaluation Project, Carolina Population Center, University of North Carolina, Ministry of Health (Mozambique), National Statistics Institute (Mozambique), United States Census Bureau. Mozambique National Survey on the Causes of Death 2007-2008.
Centers for Disease Control and Prevention (CDC), United Nations Children's Fund (UNICEF). Afghanistan - Badghis Nutrition and Health Survey 2002.
Central Statistics Organization (Afghanistan), ICF Macro, Indian Institute of Health Management Research (IIHMR), Ministry of Public Health (Afghanistan), World Health Organization Regional Office for the Eastern Mediterranean (EMRO-WHO). Afghanistan Special Demographic and Health Survey 2010. Calverton, United States: ICF Macro.
Chief Medical Office of Greenland. Greenland Vital Registration - Deaths 1995. [Unpublished].
Chief Medical Office of Greenland. Greenland Vital Registration - Deaths 1996. [Unpublished].
Chief Medical Office of Greenland. Greenland Vital Registration - Deaths 1998. [Unpublished].
Chief Medical Office of Greenland. Greenland Vital Registration - Deaths 1999. [Unpublished].
Chief Medical Office of Greenland. Greenland Vital Registration - Deaths 2001. [Unpublished].
Chief Medical Office of Greenland. Greenland Vital Registration - Deaths 2004. [Unpublished].
Chief Medical Office of Greenland. Greenland Vital Registration - Deaths 2005. [Unpublished].
Chief Medical Office of Greenland. Greenland Vital Registration - Deaths 2006. [Unpublished].
Chief Medical Office of Greenland. Greenland Vital Registration - Deaths 2007. [Unpublished].
Chief Medical Office of Greenland. Greenland Vital Registration - Deaths 2008. [Unpublished].
Chief Medical Office of Greenland. Greenland Vital Registration - Deaths 2009. [Unpublished].
Chief Medical Office of Greenland. Greenland Vital Registration - Deaths 2012. [Unpublished].
Chief Medical Office of Greenland. Greenland Vital Registration - Deaths 2013. [Unpublished].
Chinese Center for Disease Control and Prevention (CCDC). China Disease Surveillance Points 1991 - China CDC. [Unpublished].
Chinese Center for Disease Control and Prevention (CCDC). China Disease Surveillance Points 1992 - China CDC. [Unpublished].
Chinese Center for Disease Control and Prevention (CCDC). China Disease Surveillance Points 1993 - China CDC. [Unpublished].
Chinese Center for Disease Control and Prevention (CCDC). China Disease Surveillance Points 1994 - China CDC. [Unpublished].
Chinese Center for Disease Control and Prevention (CCDC). China Disease Surveillance Points 1995 - China CDC. [Unpublished].
Chinese Center for Disease Control and Prevention (CCDC). China Disease Surveillance Points 1996 - China CDC. [Unpublished].
Chinese Center for Disease Control and Prevention (CCDC). China Disease Surveillance Points 1997 - China CDC. [Unpublished].
Chinese Center for Disease Control and Prevention (CCDC). China Disease Surveillance Points 1998 - China CDC. [Unpublished].
Chinese Center for Disease Control and Prevention (CCDC). China Disease Surveillance Points 1999 - China CDC. [Unpublished].
Chinese Center for Disease Control and Prevention (CCDC). China Disease Surveillance Points 2000 - China CDC. [Unpublished].
Chinese Center for Disease Control and Prevention (CCDC). China Disease Surveillance Points 2001 - China CDC. [Unpublished].
Chinese Center for Disease Control and Prevention (CCDC). China Disease Surveillance Points 2002 - China CDC. [Unpublished].
Chinese Center for Disease Control and Prevention (CCDC). China Disease Surveillance Points 2004 - China CDC. [Unpublished].
Chinese Center for Disease Control and Prevention (CCDC). China Disease Surveillance Points 2005 - China CDC. [Unpublished].
Chinese Center for Disease Control and Prevention (CCDC). China Disease Surveillance Points 2006 - China CDC. [Unpublished].
Chinese Center for Disease Control and Prevention (CCDC). China Disease Surveillance Points 2007 - China CDC. [Unpublished].
Chinese Center for Disease Control and Prevention (CCDC). China Disease Surveillance Points and Information System for Disease Control and Prevention Deaths 2013. [Unpublished].
Chinese Center for Disease Control and Prevention (CCDC). China Disease Surveillance Points and Information System for Disease Control and Prevention Deaths 2014. [Unpublished].
Chinese Center for Disease Control and Prevention (CCDC). China Mortality Registration and Reporting System 2008. [Unpublished].
Chinese Center for Disease Control and Prevention (CCDC). China Mortality Registration and Reporting System 2009. [Unpublished].
Chinese Center for Disease Control and Prevention (CCDC). China Mortality Registration and Reporting System 2010. [Unpublished].
Chinese Center for Disease Control and Prevention (CCDC). China Mortality Registration and Reporting System 2011. [Unpublished].
Chinese Center for Disease Control and Prevention (CCDC). China Mortality Registration and Reporting System 2012. [Unpublished].
Chowdhury ME, Akhter HH, Chongsuvivatwong V, Geater AF. Neonatal mortality in rural Bangladesh: an exploratory study. J Health Popul Nutr. 2005; 23(1): 16-24.
Department of Health (Philippines), National Statistical Coordination Board (Philippines). Philippines Health Statistics 2003. Philippines: National Statistical Coordination Board (Philippines).
Department of Health (Philippines). Philippines Health Statistics 1979. Manila, Philippines: Department of Health (Philippines).
Department of Health (Philippines). Philippines Health Statistics 1981. Manila, Philippines: Department of Health (Philippines).
Department of Health (Philippines). Philippines Health Statistics 1984. Manila, Philippines: Department of Health (Philippines), 1987.
Department of Health (Philippines). Philippines Health Statistics 1985. Manila, Philippines: Department of Health (Philippines), 1988.
Department of Health (Philippines). Philippines Health Statistics 1986. Manila, Philippines: Department of Health (Philippines), 1988.
Department of Health (Philippines). Philippines Health Statistics 1987. Manila, Philippines: Department of Health (Philippines), 1989.
Department of Health (Philippines). Philippines Health Statistics 1988. Manila, Philippines: Department of Health (Philippines), 1991.
Department of Health (Philippines). Philippines Health Statistics 1989. Manila, Philippines: Department of Health (Philippines), 1992.
Department of Health (Philippines). Philippines Health Statistics 1990. Manila, Philippines: Department of Health (Philippines), 1993.
Department of Health (Philippines). Philippines Health Statistics 1991. Manila, Philippines: Department of Health (Philippines), 1994.
Department of Health (Philippines). Philippines Health Statistics 1999. Manila, Philippines: Department of Health (Philippines).
Department of Health (Philippines). Philippines Health Statistics 2000. Manila, Philippines: Department of Health (Philippines).
Department of Health (Philippines). Philippines Health Statistics 2001. Manila, Philippines: Department of Health (Philippines).
Department of Health (Philippines). Philippines Health Statistics 2002. Manila, Philippines: Department of Health (Philippines).
Department of Health (Philippines). Philippines Health Statistics 2004. Manila, Philippines: Department of Health (Philippines).
Department of Health (Taiwan). Taiwan Statistics of Causes of Death 2005. Taipei City, Taiwan: Department of Health (Taiwan).
Department of Health (Taiwan). Taiwan Statistics of Causes of Death 2006. Taipei City, Taiwan: Department of Health (Taiwan).
Department of Health (Taiwan). Taiwan Statistics of Causes of Death 2008. Taipei City, Taiwan: Department of Health (Taiwan).
Department of Health (Taiwan). Taiwan Statistics of Causes of Death 2009.
Department of Health (Taiwan). Taiwan Statistics of Causes of Death 2010. Taipei City, Taiwan: Department of Health (Taiwan).
Department of Health (Taiwan). Taiwan Statistics of Causes of Death 2011. Taipei City, Taiwan: Department of Health (Taiwan).
Department of Health (Taiwan). Taiwan Statistics of Causes of Death 2012. Taipei City, Taiwan: Department of Health (Taiwan).
Department of Health (Taiwan). Taiwan Vital Statistics - Deaths 2007. [Unpublished].
Department of Home Affairs (South Africa), Statistics South Africa. South Africa Vital Registration - Causes of Death 1997-2005. Pretoria, South Africa: Statistics South Africa.
Department of Home Affairs (South Africa), Statistics South Africa. South Africa Vital Registration - Causes of Death 2006. Pretoria, South Africa: Statistics South Africa.
Department of Home Affairs (South Africa), Statistics South Africa. South Africa Vital Registration - Causes of Death 2007. Pretoria, South Africa: Statistics South Africa.
Department of Home Affairs (South Africa), Statistics South Africa. South Africa Vital Registration - Causes of Death 2008. Pretoria, South Africa: Statistics South Africa.
Department of Home Affairs (South Africa), Statistics South Africa. South Africa Vital Registration - Causes of Death 2009. Pretoria, South Africa: Statistics South Africa.
Department of Home Affairs (South Africa), Statistics South Africa. South Africa Vital Registration - Causes of Death 2010. Pretoria, South Africa: Statistics South Africa.
Department of Home Affairs (South Africa), Statistics South Africa. South Africa Vital Registration - Causes of Death 2011. Pretoria, South Africa: Statistics South Africa.
Department of Home Affairs (South Africa), Statistics South Africa. South Africa Vital Registration - Causes of Death 2012. Pretoria, South Africa: Statistics South Africa.
Department of Home Affairs (South Africa), Statistics South Africa. South Africa Vital Registration - Causes of Death 2013. Pretoria, South Africa: Statistics South Africa.
Department of Statistics (Malaysia). Malaysia - Peninsular Vital Statistics - Deaths 1998. [Unpublished].
Department of Statistics (Malaysia). Vital Statistics: Peninsular Malaysia 1982. Kuala Lumpur, Malaysia: Department of Statistics (Malaysia), 1984.
Deribew A, Tessema F, Girma B. Determinants of under-five mortality in Gilgel Gibe Field Research Center, Southwest Ethiopia. Ethiop J Health Dev. 2007; 21(2): 117-24.
Directorate of Economics and Statistics and Office of Chief Registrar Births and Deaths (Delhi Territory, India). India - Delhi Medical Certification of Cause of Death Report 2012.
Directorate of Economics and Statistics and Office of Chief Registrar Births and Deaths (Delhi Territory, India). India - Delhi Medical Certification of Cause of Death Report 2013.
Directorate of Economics and Statistics and Office of Chief Registrar Births and Deaths (Delhi Territory, India). India - Delhi Report on Medical Certification of Cause of Deaths 2011.
Edmond KM, Kirkwood BR, Amenga-Etego S, Owusu-Agyei S, Hurt LS. Effect of early infant feeding practices on infection-specific neonatal mortality: an investigation of the causal links with observational data from rural Ghana. Am J Clin Nutr. 2007; 86(4): 1126-31.
Eduardo Mondlane University (Mozambique), Manhica Health Research Center (CISM), Ministry of Health (Mozambique). Mozambique Main Causes of Reported Death Study 2001.
Ekanem EE, Asindi AA, Okoi OU. Community-based surveillance of paediatric deaths in Cross River State, Nigeria. Trop Geogr Med. 1994; 46(5): 305-8.
Fargues P, Nassour O, National Institute for Demographic Studies (France), Sahel Institute. Twelve Years of Urban Mortality in the Sahel. Levels, Trends, Seasons, and Causes of Mortality in Bamako, 1974-1985. Paris, France: National Institute for Demographic Studies (France), 1988.
Fikree FF, Azam SI, Berendes HW. Time to focus child survival programmes on the newborn: assessment of levels and causes of infant mortality in rural Pakistan. Bull World Health Organ. 2002; 80(4): 271-6.
Freeman JV, Christian P, Khatry SK, Adhikari RK, LeClerq SC, Katz J, Darmstadt GL. Evaluation of neonatal verbal autopsy using physician review versus algorithm-based cause-of-death assignment in rural Nepal. Paediatr Perinat Epidemiol. 2005; 19(4): 323-31.
Ghana Health Service, Ghana Statistical Service, Macro International, Inc. Ghana Special Demographic and Health Survey 2007-2008. Calverton, United States: Macro International, Inc, 2010.
Ghosh R, Sharma AK. Determinants of tetanus and sepsis among the last neonatal deaths at household level in a peri-urban area of India. Postgrad Med J. 2011; 87(1026): 257-63.
Guyana Vital Registration - Deaths 2000 ICD10 - PAHO.
Halder AK, Gurley ES, Naheed A, Saha SK, Brooks WA, Arifeen SE, Sazzad HMS, Kenah E, Luby SP. Causes of early childhood deaths in urban Dhaka, Bangladesh. PLoS One. 2009; 4(12): e8145.
Hoa DP, Höjer B, Persson LA. Are there social inequities in child morbidity and mortality in rural Vietnam. J Trop Pediatr. 1997; 43(4): 226-31.
Hoa NP, Rao C, Hoy DG, Hinh ND, Chuc NT, Ngo DA. Mortality measures from sample-based surveillance: evidence of the epidemiological transition in Viet Nam. Bull World Health Organ. 2012; 90(10): 764-72. [Unpublished data]. [Unpublished].
Huang W, Yu H, Wang F, Li G. Infant mortality among various nationalities in the middle part of Guizhou, China. Soc Sci Med. 1997; 45(7): 1031-40.
Hussain A, Ali SM, Kvâle G. Determinants of mortality among children in the urban slums of Dhaka city, Bangladesh. Trop Med Int Health. 1999; 4(11): 758-64.
INDEPTH, International Centre for Diarrhoeal Disease Research, Bangladesh (ICDDR,B). Bangladesh - Matlab Health and Demographic Surveillance System. [Unpublished].
INDEPTH, Manhica Health Research Center (CISM). Mozambique - Manhiça Health and Demographic Surveillance System. [Unpublished].
INDEPTH, Ministry of Health and Social Welfare (Tanzania), School of Public Health, Columbia University. Tanzania - Rufiji Health and Demographic Surveillance System. [Unpublished].
INDEPTH, Nouna Health Research Center (Burkina Faso). Burkina Faso - Nouna Health and Demographic Surveillance System. [Unpublished].
INDEPTH. Ethiopia - Butajira Health and Demographic Surveillance System. [Unpublished].
INDEPTH. Tanzania - Ifakara Health and Demographic Surveillance System. [Unpublished].
Indian Council of Medical Research (ICMR). India Study on Causes of Death by Verbal Autopsy 2003.
International Centre for Diarrhoeal Disease Research, Bangladesh (ICDDR,B). Bangladesh - Chandpur and Comilla District Verbal Autopsy Study 2011-2014. [Unpublished].
Jaffar S, Leach A, Greenwood AM, Jepson A, Muller O, Ota MO, Bojang K, Obaro S, Greenwood BM. Changes in the pattern of infant and childhood mortality in upper river division, The Gambia, from 1989 to 1993. Trop Med Int Health. 1997; 2(1): 28-37.
Kanungo S, Tsuzuki A, Deen JL, Lopez AL, Rajendran K, Manna B, Sur D, Kim DR, Gupta VK, Ochiai RL, Ali M, von Seidlein L, Bhattacharya SK, Clemens JD. Use of verbal autopsy to determine mortality patterns in an urban slum in Kolkata, India. Bull World Health Organ. 2010; 88(9): 667-74.
Khan AJ, Khan JA, Akbar M, Addiss DG. Acute respiratory infections in children: a case management intervention in Abbottabad District, Pakistan. Bull World Health Organ. 1990; 68(5): 577-85.
Khan SR, Jalil F, Zaman S, Lindblad BS, Karlberg J. Early child health in Lahore, Pakistan: X. Mortality. Acta Paediatr Suppl. 1993; 82(390): 109-17.
Kumar V, Datta N, Wadhwa SS, Singhi S. Morbidity and mortality in diarrhea in rural Haryana Indian. Indian J Pediatr. 1985; 52(418): 455-61.
Labrique AB, Sikder SS, Wu L, Rashid M, Ali H, Ullah B, Shamim AA, Mehra S, Klemm R, Banu H, West KP, Christian P. Beyond pregnancy--the neglected burden of mortality in young women of reproductive age in Bangladesh: a prospective cohort study. BJOG. 2013; 120(9): 1085-9.
Macro International, Inc, Ministry of Health and Population (Nepal), New ERA. Nepal Demographic and Health Survey 2006. Calverton, United States: Macro International, Inc.
Macro International, Inc, National Institute of Population Studies (Pakistan). Pakistan Demographic and Health Survey 2006-2007. Calverton, United States: Macro International, Inc.
MEASURE Evaluation Project, Carolina Population Center, University of North Carolina, Macro International, Inc, Ministry of Health (Uganda), Uganda Bureau of Statistics. Uganda Child Verbal Autopsy Study 2007. Calverton, United States: Macro International, Inc.
Ministry of Health (Brazil). Brazil Mortality Information System - Deaths 1980. Rio de Janeiro, Brazil: Ministry of Health (Brazil).
Ministry of Health (Brazil). Brazil Mortality Information System - Deaths 1981. Rio de Janeiro, Brazil: Ministry of Health (Brazil).
Ministry of Health (Brazil). Brazil Mortality Information System - Deaths 1982. Rio de Janeiro, Brazil: Ministry of Health (Brazil).
Ministry of Health (Brazil). Brazil Mortality Information System - Deaths 1983. Rio de Janeiro, Brazil: Ministry of Health (Brazil).
Ministry of Health (Brazil). Brazil Mortality Information System - Deaths 1984. Rio de Janeiro, Brazil: Ministry of Health (Brazil).
Ministry of Health (Brazil). Brazil Mortality Information System - Deaths 1985. Rio de Janeiro, Brazil: Ministry of Health (Brazil).
Ministry of Health (Brazil). Brazil Mortality Information System - Deaths 1986. Rio de Janeiro, Brazil: Ministry of Health (Brazil).
Ministry of Health (Brazil). Brazil Mortality Information System - Deaths 1987. Rio de Janeiro, Brazil: Ministry of Health (Brazil).
Ministry of Health (Brazil). Brazil Mortality Information System - Deaths 1988. Rio de Janeiro, Brazil: Ministry of Health (Brazil).
Ministry of Health (Brazil). Brazil Mortality Information System - Deaths 1989. Rio de Janeiro, Brazil: Ministry of Health (Brazil).
Ministry of Health (Brazil). Brazil Mortality Information System - Deaths 1990. Rio de Janeiro, Brazil: Ministry of Health (Brazil).
Ministry of Health (Brazil). Brazil Mortality Information System - Deaths 1991. Rio de Janeiro, Brazil: Ministry of Health (Brazil).
Ministry of Health (Brazil). Brazil Mortality Information System - Deaths 1992. Rio de Janeiro, Brazil: Ministry of Health (Brazil).
Ministry of Health (Brazil). Brazil Mortality Information System - Deaths 1993. Rio de Janeiro, Brazil: Ministry of Health (Brazil).
Ministry of Health (Brazil). Brazil Mortality Information System - Deaths 1994. Rio de Janeiro, Brazil: Ministry of Health (Brazil).
Ministry of Health (Brazil). Brazil Mortality Information System - Deaths 1995. Rio de Janeiro, Brazil: Ministry of Health (Brazil).
Ministry of Health (Brazil). Brazil Mortality Information System - Deaths 1996. Rio de Janeiro, Brazil: Ministry of Health (Brazil).
Ministry of Health (Brazil). Brazil Mortality Information System - Deaths 1997. Rio de Janeiro, Brazil: Ministry of Health (Brazil).
Ministry of Health (Brazil). Brazil Mortality Information System - Deaths 1998. Rio de Janeiro, Brazil: Ministry of Health (Brazil).
Ministry of Health (Brazil). Brazil Mortality Information System - Deaths 1999. Rio de Janeiro, Brazil: Ministry of Health (Brazil).
Ministry of Health (Brazil). Brazil Mortality Information System - Deaths 2000. Rio de Janeiro, Brazil: Ministry of Health (Brazil).
Ministry of Health (Brazil). Brazil Mortality Information System - Deaths 2001. Rio de Janeiro, Brazil: Ministry of Health (Brazil).
Ministry of Health (Brazil). Brazil Mortality Information System - Deaths 2002. Rio de Janeiro, Brazil: Ministry of Health (Brazil).
Ministry of Health (Brazil). Brazil Mortality Information System - Deaths 2003. Rio de Janeiro, Brazil: Ministry of Health (Brazil).
Ministry of Health (Brazil). Brazil Mortality Information System - Deaths 2004. Rio de Janeiro, Brazil: Ministry of Health (Brazil).
Ministry of Health (Brazil). Brazil Mortality Information System - Deaths 2005. Rio de Janeiro, Brazil: Ministry of Health (Brazil).
Ministry of Health (Brazil). Brazil Mortality Information System - Deaths 2006. Rio de Janeiro, Brazil: Ministry of Health (Brazil).
Ministry of Health (Brazil). Brazil Mortality Information System - Deaths 2007. Rio de Janeiro, Brazil: Ministry of Health (Brazil).
Ministry of Health (Brazil). Brazil Mortality Information System - Deaths 2008. Rio de Janeiro, Brazil: Ministry of Health (Brazil).
Ministry of Health (Brazil). Brazil Mortality Information System - Deaths 2009. Rio de Janeiro, Brazil: Ministry of Health (Brazil).
Ministry of Health (Brazil). Brazil Mortality Information System - Deaths 2010. Rio de Janeiro, Brazil: Ministry of Health (Brazil).
Ministry of Health (Brazil). Brazil Mortality Information System - Deaths 2011. Rio de Janeiro, Brazil: Ministry of Health (Brazil).
Ministry of Health (Brazil). Brazil Mortality Information System - Deaths 2012. Rio de Janeiro, Brazil: Ministry of Health (Brazil).
Ministry of Health (Brazil). Brazil Mortality Information System - Deaths 2013. Rio de Janeiro, Brazil: Ministry of Health (Brazil).
Ministry of Health (Chile), National Institute of Statistics (Chile). Chile Vital Registration - Deaths 1985. [Unpublished].
Ministry of Health (China). China National Maternal and Child Health Surveillance System Child Mortality By Cause 2013 - MCHS. [Unpublished].
Ministry of Health (China). China National Maternal and Child Health Surveillance System Child Mortality Data By Cause 1996-2012 - MCHS. [Unpublished].
Ministry of Health (Indonesia). Indonesia Sample Registration System Verbal Autopsy Data 2014. [Unpublished].
Ministry of Health (Jordan). Jordan Vital Registration - Deaths 2004-2006. [Unpublished].
Ministry of Health (Mexico), National Institute of Statistics and Geography (Mexico). Mexico Vital Registration - Deaths 1980. [Unpublished].
Ministry of Health (Mexico), National Institute of Statistics and Geography (Mexico). Mexico Vital Registration - Deaths 1981. [Unpublished].
Ministry of Health (Mexico), National Institute of Statistics and Geography (Mexico). Mexico Vital Registration - Deaths 1982. [Unpublished].
Ministry of Health (Mexico), National Institute of Statistics and Geography (Mexico). Mexico Vital Registration - Deaths 1983. [Unpublished].
Ministry of Health (Mexico), National Institute of Statistics and Geography (Mexico). Mexico Vital Registration - Deaths 1984. [Unpublished].
Ministry of Health (Mexico), National Institute of Statistics and Geography (Mexico). Mexico Vital Registration - Deaths 1985. [Unpublished].
Ministry of Health (Mexico), National Institute of Statistics and Geography (Mexico). Mexico Vital Registration - Deaths 1986. [Unpublished].
Ministry of Health (Mexico), National Institute of Statistics and Geography (Mexico). Mexico Vital Registration - Deaths 1987. [Unpublished].
Ministry of Health (Mexico), National Institute of Statistics and Geography (Mexico). Mexico Vital Registration - Deaths 1988. [Unpublished].
Ministry of Health (Mexico), National Institute of Statistics and Geography (Mexico). Mexico Vital Registration - Deaths 1989. [Unpublished].
Ministry of Health (Mexico), National Institute of Statistics and Geography (Mexico). Mexico Vital Registration - Deaths 1990. [Unpublished].
Ministry of Health (Mexico), National Institute of Statistics and Geography (Mexico). Mexico Vital Registration - Deaths 1991. [Unpublished].
Ministry of Health (Mexico), National Institute of Statistics and Geography (Mexico). Mexico Vital Registration - Deaths 1992. [Unpublished].
Ministry of Health (Mexico), National Institute of Statistics and Geography (Mexico). Mexico Vital Registration - Deaths 1993. [Unpublished].
Ministry of Health (Mexico), National Institute of Statistics and Geography (Mexico). Mexico Vital Registration - Deaths 1994. [Unpublished].
Ministry of Health (Mexico), National Institute of Statistics and Geography (Mexico). Mexico Vital Registration - Deaths 1995. [Unpublished].
Ministry of Health (Mexico), National Institute of Statistics and Geography (Mexico). Mexico Vital Registration - Deaths 1996. [Unpublished].
Ministry of Health (Mexico), National Institute of Statistics and Geography (Mexico). Mexico Vital Registration - Deaths 1997. [Unpublished].
Ministry of Health (Mexico), National Institute of Statistics and Geography (Mexico). Mexico Vital Registration - Deaths 1998. [Unpublished].
Ministry of Health (Mexico), National Institute of Statistics and Geography (Mexico). Mexico Vital Registration - Deaths 1999. [Unpublished].
Ministry of Health (Mexico), National Institute of Statistics and Geography (Mexico). Mexico Vital Registration - Deaths 2000. [Unpublished].
Ministry of Health (Mexico), National Institute of Statistics and Geography (Mexico). Mexico Vital Registration - Deaths 2001. [Unpublished].
Ministry of Health (Mexico), National Institute of Statistics and Geography (Mexico). Mexico Vital Registration - Deaths 2002. [Unpublished].
Ministry of Health (Mexico), National Institute of Statistics and Geography (Mexico). Mexico Vital Registration - Deaths 2003. [Unpublished].
Ministry of Health (Mexico), National Institute of Statistics and Geography (Mexico). Mexico Vital Registration - Deaths 2004. [Unpublished].
Ministry of Health (Mexico), National Institute of Statistics and Geography (Mexico). Mexico Vital Registration - Deaths 2005. [Unpublished].
Ministry of Health (Mexico), National Institute of Statistics and Geography (Mexico). Mexico Vital Registration - Deaths 2006. [Unpublished].
Ministry of Health (Mexico), National Institute of Statistics and Geography (Mexico). Mexico Vital Registration - Deaths 2007. [Unpublished].
Ministry of Health (Mexico), National Institute of Statistics and Geography (Mexico). Mexico Vital Registration - Deaths 2008. [Unpublished].
Ministry of Health (Mexico), National Institute of Statistics and Geography (Mexico). Mexico Vital Registration - Deaths 2010. [Unpublished].
Ministry of Health (Mexico), National Institute of Statistics and Geography (Mexico). Mexico Vital Registration - Deaths 2011. [Unpublished].
Ministry of Health (Morocco). Morocco Cause of Death Data 2005. [Unpublished].
Ministry of Health (New Zealand). New Zealand Mortality Collection 1988. [Unpublished].
Ministry of Health (New Zealand). New Zealand Mortality Collection 1989. [Unpublished].
Ministry of Health (New Zealand). New Zealand Mortality Collection 1990. [Unpublished].
Ministry of Health (New Zealand). New Zealand Mortality Collection 1991. [Unpublished].
Ministry of Health (New Zealand). New Zealand Mortality Collection 1992. [Unpublished].
Ministry of Health (New Zealand). New Zealand Mortality Collection 1993. [Unpublished].
Ministry of Health (New Zealand). New Zealand Mortality Collection 1994. [Unpublished].
Ministry of Health (New Zealand). New Zealand Mortality Collection 1995. [Unpublished].
Ministry of Health (New Zealand). New Zealand Mortality Collection 1996. [Unpublished].
Ministry of Health (New Zealand). New Zealand Mortality Collection 1997. [Unpublished].
Ministry of Health (New Zealand). New Zealand Mortality Collection 1998. [Unpublished].
Ministry of Health (New Zealand). New Zealand Mortality Collection 1999. [Unpublished].
Ministry of Health (New Zealand). New Zealand Mortality Collection 2000. [Unpublished].
Ministry of Health (New Zealand). New Zealand Mortality Collection 2001. [Unpublished].
Ministry of Health (New Zealand). New Zealand Mortality Collection 2002. [Unpublished].
Ministry of Health (New Zealand). New Zealand Mortality Collection 2003. [Unpublished].
Ministry of Health (New Zealand). New Zealand Mortality Collection 2004. [Unpublished].
Ministry of Health (New Zealand). New Zealand Mortality Collection 2005. [Unpublished].
Ministry of Health (New Zealand). New Zealand Mortality Collection 2006. [Unpublished].
Ministry of Health (New Zealand). New Zealand Mortality Collection 2007. [Unpublished].
Ministry of Health (New Zealand). New Zealand Mortality Collection 2008. [Unpublished].
Ministry of Health (New Zealand). New Zealand Mortality Collection 2009. [Unpublished].
Ministry of Health (New Zealand). New Zealand Mortality Collection 2010. [Unpublished].
Ministry of Health (New Zealand). New Zealand Mortality Collection 2011. [Unpublished].
Ministry of Health (New Zealand). New Zealand Mortality Collection 2012. [Unpublished].
Ministry of Health (Philippines). Philippines Health Statistics 1980. Manila, Philippines: Ministry of Health (Philippines), 1985.
Ministry of Health (Philippines). Philippines Health Statistics 1982. Manila, Philippines: Ministry of Health (Philippines).
Ministry of Health (Philippines). Philippines Health Statistics 1983. Manila, Philippines: Ministry of Health (Philippines).
Ministry of Health (Saudi Arabia). Saudi Arabia Vital Registration - Deaths 1996-2011. [Unpublished].
Ministry of Health (Saudi Arabia). Saudi Arabia Vital Registration - Deaths 2008-2011. [Unpublished].
Ministry of Health (Saudi Arabia). Saudi Arabia Vital Registration - Deaths 2012. [Unpublished].
Ministry of Health (Syria). Syria Vital Statistics - Deaths 2005-2007.
Ministry of Health (Tanzania), Newcastle University, UK Department for International Development (DFID). The Policy Implications of Tanzania's Mortality Burden. Tanzania: Ministry of Health (Tanzania), 2004.
Ministry of Health (United Arab Emirates). United Arab Emirates Annual Statistical Report 2006. Abu Dhabi, United Arab Emirates: Ministry of Health (United Arab Emirates).
Ministry of Health (United Arab Emirates). United Arab Emirates Annual Statistical Report 2007. Abu Dhabi, United Arab Emirates: Ministry of Health (United Arab Emirates).
Ministry of Health and Medical Education (Iran). Iran Vital Registration - Deaths 1996-2001. [Unpublished].
Ministry of Health and Medical Education (Iran). Iran Vital Registration - Deaths 2007. [Unpublished].
Ministry of Health and Medical Education (Iran). Iran Vital Registration - Deaths 2008. [Unpublished].
Ministry of Health and Medical Education (Iran). Iran Vital Registration - Deaths 2009. [Unpublished].
Ministry of Health and Medical Education (Iran). Iran Vital Registration - Deaths 2010. [Unpublished].
Ministry of Health and Medical Education (Iran). Iran Vital Registration - Deaths 2011-2012. [Unpublished].
Ministry of Health and Medical Education (Iran). Iran Vital Statistics - Deaths 2000-2006. [Unpublished].
Ministry of Health, Labour and Welfare (Japan). Japan Vital Registration - Deaths 1980. [Unpublished].
Ministry of Health, Labour and Welfare (Japan). Japan Vital Registration - Deaths 1981. [Unpublished].
Ministry of Health, Labour and Welfare (Japan). Japan Vital Registration - Deaths 1982. [Unpublished].
Ministry of Health, Labour and Welfare (Japan). Japan Vital Registration - Deaths 1983. [Unpublished].
Ministry of Health, Labour and Welfare (Japan). Japan Vital Registration - Deaths 1984. [Unpublished].
Ministry of Health, Labour and Welfare (Japan). Japan Vital Registration - Deaths 1985. [Unpublished].
Ministry of Health, Labour and Welfare (Japan). Japan Vital Registration - Deaths 1986. [Unpublished].
Ministry of Health, Labour and Welfare (Japan). Japan Vital Registration - Deaths 1987. [Unpublished].
Ministry of Health, Labour and Welfare (Japan). Japan Vital Registration - Deaths 1988. [Unpublished].
Ministry of Health, Labour and Welfare (Japan). Japan Vital Registration - Deaths 1989. [Unpublished].
Ministry of Health, Labour and Welfare (Japan). Japan Vital Registration - Deaths 1990. [Unpublished].
Ministry of Health, Labour and Welfare (Japan). Japan Vital Registration - Deaths 1991. [Unpublished].
Ministry of Health, Labour and Welfare (Japan). Japan Vital Registration - Deaths 1992. [Unpublished].
Ministry of Health, Labour and Welfare (Japan). Japan Vital Registration - Deaths 1993. [Unpublished].
Ministry of Health, Labour and Welfare (Japan). Japan Vital Registration - Deaths 1994. [Unpublished].
Ministry of Health, Labour and Welfare (Japan). Japan Vital Registration - Deaths 1995. [Unpublished].
Ministry of Health, Labour and Welfare (Japan). Japan Vital Registration - Deaths 1996. [Unpublished].
Ministry of Health, Labour and Welfare (Japan). Japan Vital Registration - Deaths 1997. [Unpublished].
Ministry of Health, Labour and Welfare (Japan). Japan Vital Registration - Deaths 1998. [Unpublished].
Ministry of Health, Labour and Welfare (Japan). Japan Vital Registration - Deaths 1999. [Unpublished].
Ministry of Health, Labour and Welfare (Japan). Japan Vital Registration - Deaths 2000. [Unpublished].
Ministry of Health, Labour and Welfare (Japan). Japan Vital Registration - Deaths 2001. [Unpublished].
Ministry of Health, Labour and Welfare (Japan). Japan Vital Registration - Deaths 2002. [Unpublished].
Ministry of Health, Labour and Welfare (Japan). Japan Vital Registration - Deaths 2003. [Unpublished].
Ministry of Health, Labour and Welfare (Japan). Japan Vital Registration - Deaths 2004. [Unpublished].
Ministry of Health, Labour and Welfare (Japan). Japan Vital Registration - Deaths 2005. [Unpublished].
Ministry of Health, Labour and Welfare (Japan). Japan Vital Registration - Deaths 2006. [Unpublished].
Ministry of Health, Labour and Welfare (Japan). Japan Vital Registration - Deaths 2007. [Unpublished].
Ministry of Health, Labour and Welfare (Japan). Japan Vital Registration - Deaths 2008. [Unpublished].
Ministry of Health, Labour and Welfare (Japan). Japan Vital Registration - Deaths 2009. [Unpublished].
Ministry of Health, Labour and Welfare (Japan). Japan Vital Registration - Deaths 2010. [Unpublished].
Ministry of Health, Labour and Welfare (Japan). Japan Vital Registration - Deaths 2011. [Unpublished].
Ministry of Health, Labour and Welfare (Japan). Japan Vital Registration - Deaths 2012. [Unpublished].
Ministry of Health, Labour and Welfare (Japan). Japan Vital Registration - Deaths 2013. [Unpublished].
Ministry of Public Health (Morocco). Morocco National Survey on Causes and Circumstances of Infant and Child Deaths 1988-1989.
Ministry of Public Health (Thailand). Thailand Burden of Disease and Injuries 1998-1999. [Unpublished].
Ministry of Public Health (Uruguay). Uruguay Vital Registration - Deaths 1991. [Unpublished].
Ministry of Social Protection (Colombia), National Administrative Department of Statistics (Colombia). Colombia Vital Registration 1980-2005.
Mitra and Associates, ORC Macro. Bangladesh Demographic and Health Survey 2004. Calverton, United States: ORC Macro.
MRC/Wits Rural Public Health and Health Transitions Research Unit (Agincourt), INDEPTH. South Africa - Agincourt Health and Socio-Demographic Surveillance System. [Unpublished].
National Administrative Department of Statistics (Colombia). Colombia Vital Statistics - Deaths 2008. Bogotá, Colombia: National Administrative Department of Statistics (Colombia).
National Board of Health and Welfare (Sweden). Sweden Cause of Death Register 1980. [Unpublished].
National Board of Health and Welfare (Sweden). Sweden Cause of Death Register 1981. [Unpublished].
National Board of Health and Welfare (Sweden). Sweden Cause of Death Register 1982. [Unpublished].
National Board of Health and Welfare (Sweden). Sweden Cause of Death Register 1983. [Unpublished].
National Board of Health and Welfare (Sweden). Sweden Cause of Death Register 1984. [Unpublished].
National Board of Health and Welfare (Sweden). Sweden Cause of Death Register 1985. [Unpublished].
National Board of Health and Welfare (Sweden). Sweden Cause of Death Register 1986. [Unpublished].
National Board of Health and Welfare (Sweden). Sweden Cause of Death Register 1989. [Unpublished].
National Board of Health and Welfare (Sweden). Sweden Cause of Death Register 1990. [Unpublished].
National Board of Health and Welfare (Sweden). Sweden Cause of Death Register 1991. [Unpublished].
National Board of Health and Welfare (Sweden). Sweden Cause of Death Register 1992. [Unpublished].
National Board of Health and Welfare (Sweden). Sweden Cause of Death Register 1993. [Unpublished].
National Board of Health and Welfare (Sweden). Sweden Cause of Death Register 1994. [Unpublished].
National Board of Health and Welfare (Sweden). Sweden Cause of Death Register 1995. [Unpublished].
National Board of Health and Welfare (Sweden). Sweden Cause of Death Register 1996. [Unpublished].
National Board of Health and Welfare (Sweden). Sweden Cause of Death Register 1997. [Unpublished].
National Board of Health and Welfare (Sweden). Sweden Cause of Death Register 1998. [Unpublished].
National Board of Health and Welfare (Sweden). Sweden Cause of Death Register 1999. [Unpublished].
National Board of Health and Welfare (Sweden). Sweden Cause of Death Register 2000. [Unpublished].
National Board of Health and Welfare (Sweden). Sweden Cause of Death Register 2001. [Unpublished].
National Board of Health and Welfare (Sweden). Sweden Cause of Death Register 2002. [Unpublished].
National Board of Health and Welfare (Sweden). Sweden Cause of Death Register 2003. [Unpublished].
National Board of Health and Welfare (Sweden). Sweden Cause of Death Register 2004. [Unpublished].
National Board of Health and Welfare (Sweden). Sweden Cause of Death Register 2005. [Unpublished].
National Board of Health and Welfare (Sweden). Sweden Cause of Death Register 2006. [Unpublished].
National Board of Health and Welfare (Sweden). Sweden Cause of Death Register 2007. [Unpublished].
National Board of Health and Welfare (Sweden). Sweden Cause of Death Register 2008. [Unpublished].
National Board of Health and Welfare (Sweden). Sweden Cause of Death Register 2009. [Unpublished].
National Board of Health and Welfare (Sweden). Sweden Cause of Death Register 2010. [Unpublished].
National Board of Health and Welfare (Sweden). Sweden Cause of Death Register 2011. [Unpublished].
National Center for Health Statistics (NCHS), Centers for Disease Control and Prevention (CDC). United States NVSS Mortality Data 1980 - NBER. Atlanta, United States: Centers for Disease Control and Prevention (CDC).
National Center for Health Statistics (NCHS), Centers for Disease Control and Prevention (CDC). United States NVSS Mortality Data 1981 - NBER. Atlanta, United States: Centers for Disease Control and Prevention (CDC).
National Center for Health Statistics (NCHS), Centers for Disease Control and Prevention (CDC). United States NVSS Mortality Data 1982 - NBER. Atlanta, United States: Centers for Disease Control and Prevention (CDC).
National Center for Health Statistics (NCHS), Centers for Disease Control and Prevention (CDC). United States NVSS Mortality Data 1983 - NBER. Atlanta, United States: Centers for Disease Control and Prevention (CDC).
National Center for Health Statistics (NCHS), Centers for Disease Control and Prevention (CDC). United States NVSS Mortality Data 1984 - NBER. Atlanta, United States: Centers for Disease Control and Prevention (CDC).
National Center for Health Statistics (NCHS), Centers for Disease Control and Prevention (CDC). United States NVSS Mortality Data 1985 - NBER. Atlanta, United States: Centers for Disease Control and Prevention (CDC).
National Center for Health Statistics (NCHS), Centers for Disease Control and Prevention (CDC). United States NVSS Mortality Data 1986 - NBER. Atlanta, United States: Centers for Disease Control and Prevention (CDC).
National Center for Health Statistics (NCHS), Centers for Disease Control and Prevention (CDC). United States NVSS Mortality Data 1987 - NBER. Atlanta, United States: Centers for Disease Control and Prevention (CDC).
National Center for Health Statistics (NCHS), Centers for Disease Control and Prevention (CDC). United States NVSS Mortality Data 1988 - NBER. Atlanta, United States: Centers for Disease Control and Prevention (CDC).
National Center for Health Statistics (NCHS), Centers for Disease Control and Prevention (CDC). United States NVSS Mortality Data 1989 - NBER. Atlanta, United States: Centers for Disease Control and Prevention (CDC).
National Center for Health Statistics (NCHS), Centers for Disease Control and Prevention (CDC). United States NVSS Mortality Data 1990 - NBER. Atlanta, United States: Centers for Disease Control and Prevention (CDC).
National Center for Health Statistics (NCHS), Centers for Disease Control and Prevention (CDC). United States NVSS Mortality Data 1991 - NBER. Atlanta, United States: Centers for Disease Control and Prevention (CDC).
National Center for Health Statistics (NCHS), Centers for Disease Control and Prevention (CDC). United States NVSS Mortality Data 1992 - NBER. Atlanta, United States: Centers for Disease Control and Prevention (CDC).
National Center for Health Statistics (NCHS), Centers for Disease Control and Prevention (CDC). United States NVSS Mortality Data 1993 - NBER. Atlanta, United States: Centers for Disease Control and Prevention (CDC).
National Center for Health Statistics (NCHS), Centers for Disease Control and Prevention (CDC). United States NVSS Mortality Data 1994 - NBER. Atlanta, United States: Centers for Disease Control and Prevention (CDC).
National Center for Health Statistics (NCHS), Centers for Disease Control and Prevention (CDC). United States NVSS Mortality Data 1995 - NBER. Atlanta, United States: Centers for Disease Control and Prevention (CDC).
National Center for Health Statistics (NCHS), Centers for Disease Control and Prevention (CDC). United States NVSS Mortality Data 1996 - NBER. Atlanta, United States: Centers for Disease Control and Prevention (CDC).
National Center for Health Statistics (NCHS), Centers for Disease Control and Prevention (CDC). United States NVSS Mortality Data 1997 - NBER. Atlanta, United States: Centers for Disease Control and Prevention (CDC).
National Center for Health Statistics (NCHS), Centers for Disease Control and Prevention (CDC). United States NVSS Mortality Data 1998 - NBER. Atlanta, United States: Centers for Disease Control and Prevention (CDC).
National Center for Health Statistics (NCHS), Centers for Disease Control and Prevention (CDC). United States NVSS Mortality Data 1999 - NBER. Atlanta, United States: Centers for Disease Control and Prevention (CDC).
National Center for Health Statistics (NCHS), Centers for Disease Control and Prevention (CDC). United States NVSS Mortality Data 2000 - NBER. Atlanta, United States: Centers for Disease Control and Prevention (CDC).
National Center for Health Statistics (NCHS), Centers for Disease Control and Prevention (CDC). United States NVSS Mortality Data 2001 - NBER. Atlanta, United States: Centers for Disease Control and Prevention (CDC).
National Center for Health Statistics (NCHS), Centers for Disease Control and Prevention (CDC). United States NVSS Mortality Data 2002 - NBER. Atlanta, United States: Centers for Disease Control and Prevention (CDC).
National Center for Health Statistics (NCHS), Centers for Disease Control and Prevention (CDC). United States NVSS Mortality Data 2003 - NBER. Atlanta, United States: Centers for Disease Control and Prevention (CDC).
National Center for Health Statistics (NCHS), Centers for Disease Control and Prevention (CDC). United States NVSS Mortality Data 2004 - NBER. Atlanta, United States: Centers for Disease Control and Prevention (CDC).
National Epidemiology Center, Department of Health (Philippines). Philippines Health Statistics 2005. Manila, Philippines: Department of Health (Philippines).
National Institute of Health Research and Development (NIHRD), Ministry of Health (Indonesia). Indonesia Sample Registration System 2012, Indonesia Cause of Death Survey 2010-2011, Indonesia Mortality Registration System Strengthening Project (IMRSSP), and Indonesia Basic Health Research 2007-2008.
National Institute of Statistics and Geography (Mexico). Mexico Vital Registration - Deaths 2012.
National Institute of Statistics and Geography (Mexico). Mexico Vital Registration - Deaths 2013. [Unpublished].
National Institute of Statistics and Geography (Mexico). Mexico Vital Registration - Deaths 2014. [Unpublished].
National Institute of Statistics and Geography (Mexico). Mexico Vital Statistics - Deaths 2009. [Unpublished].
National Statistics Office (Philippines). Philippines Vital Registration - Deaths 2006. [Unpublished].
National Statistics Office (Philippines). Philippines Vital Registration - Deaths 2007. [Unpublished].
National Statistics Office (Philippines). Philippines Vital Registration - Deaths 2009. [Unpublished].
National Statistics Office (Philippines). Philippines Vital Registration - Deaths 2010. [Unpublished].
National Statistics Office (Philippines). Philippines Vital Registration - Deaths 2011. [Unpublished].
National Statistics Office (Philippines). Philippines Vital Registration - Deaths 2012. [Unpublished].
Navrongo Health Research Centre. Ghana - Navrongo Health and Demographic Surveillance System. [Unpublished].
Nga NT, Hoa DTP, Målqvist M, Persson L-Å, Ewald U. Causes of neonatal death: results from NeoKIP community-based trial in Quang Ninh province, Vietnam. Acta Paediatr. 2012; 101(4): 368-73.
Office for National Statistics (United Kingdom). United Kingdom - England and Wales Mortality Data 1981-1994. [Unpublished].
Office for National Statistics (United Kingdom). United Kingdom - England and Wales Mortality Data 1995-2000. [Unpublished].
Office for National Statistics (United Kingdom). United Kingdom - England and Wales Mortality Data 2001-2012. [Unpublished].
Office for National Statistics (United Kingdom). United Kingdom - England and Wales Mortality Data 2013. [Unpublished].
Office of the Registrar General and Census Commissioner (India). India Medical Certification of Cause of Death Report 1997.
Office of the Registrar General and Census Commissioner (India). India Medical Certification of Cause of Death Report 2005. New Delhi, India: Office of the Registrar General and Census Commissioner (India).
Office of the Registrar General and Census Commissioner (India). India Medical Certification of Cause of Death Report 2006. New Delhi, India: Office of the Registrar General and Census Commissioner (India).
Office of the Registrar General and Census Commissioner (India). India Medical Certification of Cause of Death Report 2008. New Delhi, India: Office of the Registrar General and Census Commissioner (India).
Office of the Registrar General and Census Commissioner (India). India Medical Certification of Cause of Death Report 2009. New Delhi, India: Office of the Registrar General and Census Commissioner (India), 2014.
Office of the Registrar General and Census Commissioner (India). India Medical Certification of Cause of Death Report 2010. New Delhi, India: Office of the Registrar General and Census Commissioner (India), 2014.
Office of the Registrar General and Census Commissioner (India). India Medical Certification of Cause of Death State-Level Tabulations 1990.
Office of the Registrar General and Census Commissioner (India). India Medical Certification of Cause of Death State-Level Tabulations 1991.
Office of the Registrar General and Census Commissioner (India). India Medical Certification of Cause of Death State-Level Tabulations 1992.
Office of the Registrar General and Census Commissioner (India). India Medical Certification of Cause of Death State-Level Tabulations 1993.
Office of the Registrar General and Census Commissioner (India). India Medical Certification of Cause of Death State-Level Tabulations 1994.
Office of the Registrar General and Census Commissioner (India). India Medical Certification of Cause of Death State-Level Tabulations 1995.
Office of the Registrar General and Census Commissioner (India). India Medical Certification of Cause of Death State-Level Tabulations 1996.
Office of the Registrar General and Census Commissioner (India). India Medical Certification of Cause of Death State-Level Tabulations 1998.
Office of the Registrar General and Census Commissioner (India). India Medical Certification of Cause of Death State-Level Tabulations 1999.
Office of the Registrar General and Census Commissioner (India). India Medical Certification of Cause of Death State-Level Tabulations 2000.
Office of the Registrar General and Census Commissioner (India). India Medical Certification of Cause of Death State-Level Tabulations 2001.
Office of the Registrar General and Census Commissioner (India). India Medical Certification of Cause of Death State-Level Tabulations 2002.
Office of the Registrar General and Census Commissioner (India). India Medical Certification of Cause of Death State-Level Tabulations 2003.
Office of the Registrar General and Census Commissioner (India). India Medical Certification of Cause of Death State-Level Tabulations 2004.
Office of the Registrar General and Census Commissioner (India). India Survey of Causes of Death 1980.
Office of the Registrar General and Census Commissioner (India). India Survey of Causes of Death 1981.
Office of the Registrar General and Census Commissioner (India). India Survey of Causes of Death 1982.
Office of the Registrar General and Census Commissioner (India). India Survey of Causes of Death 1983.
Office of the Registrar General and Census Commissioner (India). India Survey of Causes of Death 1984.
Office of the Registrar General and Census Commissioner (India). India Survey of Causes of Death 1985.
Office of the Registrar General and Census Commissioner (India). India Survey of Causes of Death 1986.
Office of the Registrar General and Census Commissioner (India). India Vital Statistics 1980. New Delhi, India: Office of the Registrar General and Census Commissioner (India).
Office of the Registrar General and Census Commissioner (India). India Vital Statistics 1981. New Delhi, India: Office of the Registrar General and Census Commissioner (India).
Office of the Registrar General and Census Commissioner (India). India Vital Statistics 1982. New Delhi, India: Office of the Registrar General and Census Commissioner (India).
Office of the Registrar General and Census Commissioner (India). India Vital Statistics 1983. New Delhi, India: Office of the Registrar General and Census Commissioner (India).
Office of the Registrar General and Census Commissioner (India). India Vital Statistics 1984. New Delhi, India: Office of the Registrar General and Census Commissioner (India).
Office of the Registrar General and Census Commissioner (India). India Vital Statistics 1986. New Delhi, India: Office of the Registrar General and Census Commissioner (India).
Office of the Registrar General and Census Commissioner (India). India Vital Statistics 1987. New Delhi, India: Office of the Registrar General and Census Commissioner (India).
Office of the Registrar General and Census Commissioner (India). India Vital Statistics 1988. New Delhi, India: Office of the Registrar General and Census Commissioner (India).
Office of the Registrar General and Census Commissioner (India). India Vital Statistics 1989. New Delhi, India: Office of the Registrar General and Census Commissioner (India).
Office of the Registrar General and Census Commissioner (India). India Vital Statistics 1990. New Delhi, India: Office of the Registrar General and Census Commissioner (India).
Office of the Registrar General and Census Commissioner (India). India Vital Statistics 1991. New Delhi, India: Office of the Registrar General and Census Commissioner (India).
Office of the Registrar General and Census Commissioner (India). India Vital Statistics 1992. New Delhi, India: Office of the Registrar General and Census Commissioner (India).
Office of the Registrar General and Census Commissioner (India). India Vital Statistics 1993. New Delhi, India: Office of the Registrar General and Census Commissioner (India).
Office of the Registrar General and Census Commissioner (India). India Vital Statistics 1994. New Delhi, India: Office of the Registrar General and Census Commissioner (India).
Office of the Registrar General and Census Commissioner (India). India Vital Statistics 1995.
Palestinian Central Bureau of Statistics. Palestine - West Bank Vital Registration - Deaths 1997. [Unpublished].
Palestinian Central Bureau of Statistics. Palestine - West Bank Vital Registration - Deaths 1998. [Unpublished].
Palestinian Central Bureau of Statistics. Palestine - West Bank Vital Registration - Deaths 1999. [Unpublished].
Palestinian Central Bureau of Statistics. Palestine - West Bank Vital Registration - Deaths 2000. [Unpublished].
Palestinian Central Bureau of Statistics. Palestine - West Bank Vital Registration - Deaths 2001. [Unpublished].
Palestinian Central Bureau of Statistics. Palestine - West Bank Vital Registration - Deaths 2002. [Unpublished].
Palestinian Central Bureau of Statistics. Palestine - West Bank Vital Registration - Deaths 2003. [Unpublished].
Palestinian Central Bureau of Statistics. Palestine - West Bank Vital Registration - Deaths 2004. [Unpublished].
Palestinian Central Bureau of Statistics. Palestine - West Bank Vital Registration - Deaths 2005. [Unpublished].
Palestinian Central Bureau of Statistics. Palestine - West Bank Vital Registration - Deaths 2007. [Unpublished].
Palestinian Central Bureau of Statistics. Palestine - West Bank Vital Registration - Deaths 2008. [Unpublished].
Palestinian Central Bureau of Statistics. Palestine - West Bank Vital Registration - Deaths 2009. [Unpublished].
Perry HB, Ross AG, Fernand F. Assessing the causes of under-five mortality in the Albert Schweitzer Hospital service area of rural Haiti. Rev Panam Salud Publica. 2005; 18(3): 178-86.
Porapakkham Y, Rao C, Pattaraarchachai J, Polprasert W, Vos T, Adair T, Lopez AD. Estimated causes of death in Thailand, 2005: implications for health policy. Popul Health Metr. 2010; 8:14.
Public Health Department, Government of Maharashtra. India - Maharashtra Survey of Causes of Death 2011. Mumbai, India: Public Health Department, Government of Maharashtra.
Rahman S, Nessa F. Neo-natal mortality patterns in rural Bangladesh. J Trop Pediatr. 1989; 35(4): 199-202.
Ramroth H, Lorenz E, Rankin JC, Fottrell E, Yé M, Neuhann F, Ssennono M, Sié A, Byass P, Becher H. Causas de la distribución de muerte con el modelo InterVA y la codificación de médicos en un área rural de Burkina Faso. Trop Med Int Health. 2012; 17(7): 904-13.
Reddaiah VP, Kapoor SK. Socio-biological factors in underfive deaths in a rural area. Indian J Pediatr. 1992; 59(5): 567-71.
Registrar General’s Department (Sri Lanka). Sri Lanka Vital Registration - Deaths 2009. [Unpublished].
Registrar General’s Department (Sri Lanka). Sri Lanka Vital Registration - Deaths 2010. [Unpublished].
Registrar General’s Department (Sri Lanka). Sri Lanka Vital Statistics - Deaths 1993-1996. [Unpublished].
Registrar General’s Department (Sri Lanka). Sri Lanka Vital Statistics - Deaths 2004-2005. [Unpublished].
Registrar General's Department (Zimbabwe), Zimbabwe National Statistics Agency. Zimbabwe Mortality Report 2007.
Salway S, Nasim SM. Levels, Trends and Causes of Mortality in Children Below 5 Years of Age in Bangladesh: Findings from a national survey. J Diarrhoeal Dis Res. 1994; 12(3): 187-193.
Shah MS, Khalique N, Khan Z. Determinants of childhood mortality. Indian J Prev Soc Med. 2011; 42(2): 118-22.
Shamebo D, Muhe L, Sandström A, Wall S. The Butajira rural health project in Ethiopia: mortality pattern of the under fives. J Trop Pediatr. 1991; 37(5): 254-61.
Singhal PK, Mathur GP, Mathur S, Singh YD. Mortality patterns in under six children in I.C.D.S. urban slum. Indian Pediatr. 1986; 23(8): 617-22.
Singhal PK, Mathur GP, Mathur S, Singh YD. Neonatal morbidity and mortality in ICDS Urban Slums. Indian Pediatr. 1990; 27(5): 485-8.
Slutsker L, Bloland P, Steketee RW, Wirima JJ, Heymann DL, Breman JG. Infant and second-year mortality in rural Malawi: causes and descriptive epidemiology. Am J Trop Med Hyg. 1996; 55(1 Suppl): 77-81.
State Bureau of Health Intelligence & Vital Statistics, Directorate of Health Services, Odisha (SBHI & VS) (India). India - Odisha Medical Certification of Cause of Death Data 2009. [Unpublished].
State Bureau of Health Intelligence & Vital Statistics, Directorate of Health Services, Odisha (SBHI & VS) (India). India - Odisha Medical Certification of Cause of Death Data 2010. [Unpublished].
State Bureau of Health Intelligence & Vital Statistics, Directorate of Health Services, Odisha (SBHI & VS) (India). India - Odisha Medical Certification of Cause of Death Data 2011. [Unpublished].
State Bureau of Health Intelligence & Vital Statistics, Directorate of Health Services, Odisha (SBHI & VS) (India). India - Odisha Medical Certification of Cause of Death Data 2012. [Unpublished].
State Bureau of Health Intelligence & Vital Statistics, Directorate of Health Services, Odisha (SBHI & VS) (India). India - Odisha Medical Certification of Cause of Death Data 2013. [Unpublished].
Sutrisna B, Reingold A, Kresno S, Harrison G, Utomo B. Care-seeking for fatal illnesses in young children in Indramayu, West Java, Indonesia. Lancet. 1993; 342(8874): 787-89.
Van Den Broeck J, Eeckels R, Vuylsteke J. Influence of nutritional status on child mortality in rural Zaire. Lancet. 1993; 341(8859): 1491-5.
Waiswa P, Kallander K, Peterson S, Tomson G, Pariyo GW. Using the three delays model to understand why newborn babies die in eastern Uganda. Trop Med Int Health. 2010; 15(8): 964-72.
Waltisperger D, Cantrelle P, Ralijaona J, Population and Development Research Center (CEPED) (France). Madagascar - Antananorivo Mortality Report 1984-1995. Paris, France: Population and Development Research Center (CEPED) (France), 1998.
World Health Organization (WHO). Bahrain Vital Registration - Deaths 1986.
World Health Organization (WHO). WHO Mortality Database Version February 2014. Geneva, Switzerland: World Health Organization (WHO), 2014.
World Health Organization (WHO). WHO Mortality Database Version July 2012. Geneva, Switzerland: World Health Organization (WHO), 2012.
World Health Organization (WHO). WHO Mortality Database Version November 2015. Geneva, Switzerland: World Health Organization (WHO), 2015.
Würthwein R, Gbangou A, Sauerborn R, Schmidt CM. Measuring the local burden of disease. A study of years of life lost in sub-Saharan Africa. Int J Epidemiol. 2001; 30(3): 501-8.
Yassin KM. Indices and sociodemographic determinants of childhood mortality in rural Upper Egypt. Soc Sci Med. 2000; 51(2): 185-97.
